# Supplementary material for: Avian vision models and field experiments determine the survival value of peppered moth camouflage
Source: Commun Biol. 2018 Aug 17;1:118. doi: 10.1038/s42003-018-0126-3 (PMC6123793; doi:10.1038/s42003-018-0126-3)
Supplement: Supplementary file 2 — Supplementary Data 1 [file 42003_2018_126_MOESM2_ESM.xlsx]

## Sheet: Moth Background Cone Catch
	Typical Moth					Melanic Moth					Plain Bark					Lichen Bark
Cone Photoreceptor	UVS	SWS	MWS	LWS	DBL	UVS	SWS	MWS	LWS	DBL	UVS	SWS	MWS	LWS	DBL	UVS	SWS	MWS	LWS	DBL
Specimen Number
1	0.126409	0.249449	0.339639	0.42038	0.354886	0.0567337	0.0627377	0.100656	0.159821	0.113758	0.0359531	0.0489056	0.0892409	0.105171	0.0880782	0.203607	0.172773	0.268422	0.260812	0.253156
2	0.145564	0.266592	0.34076	0.398465	0.350606	0.0595145	0.0598599	0.104821	0.169861	0.118915	0.0197371	0.0295685	0.0668208	0.0740842	0.0631381	0.137474	0.12688	0.22622	0.215749	0.209464
3	0.0775253	0.212225	0.289542	0.345523	0.298325	0.0001	0.0001	0.0190868	0.0416737	0.0224109	0.0347778	0.0509793	0.0899496	0.107024	0.089332	0.141802	0.114291	0.190315	0.197948	0.182278
4	0.217838	0.339677	0.446399	0.532572	0.461673	0.016801	0.0492088	0.0835519	0.127095	0.0921442	0.0430025	0.0457481	0.0804108	0.0933876	0.0789424	0.174149	0.178603	0.26397	0.279611	0.257655
5	0.135989	0.217539	0.292341	0.366161	0.306753	0.0001	0.0441792	0.0859315	0.137733	0.0962697	0.0114903	0.0408054	0.0981955	0.11286	0.0944373	0.140998	0.177817	0.259473	0.273615	0.253284
6	0.0785529	0.168449	0.225903	0.267139	0.231836	0.0219763	0.0398227	0.0728723	0.11538	0.0811848	0.0298836	0.0354959	0.0839149	0.10117	0.0820631	0.145738	0.161529	0.248161	0.245634	0.235822
7	0.108352	0.202918	0.270915	0.322067	0.278947	0.0128653	0.0431769	0.0786963	0.12538	0.0880995	0.0152112	0.0365067	0.0913222	0.108009	0.0884956	0.159455	0.185563	0.27111	0.258019	0.255633
8	0.132495	0.214659	0.293121	0.374662	0.30949	0.0275169	0.0427817	0.0703705	0.102027	0.0758716	0.000870667	0.0393507	0.0699315	0.0750519	0.0666211	0.204102	0.289154	0.342724	0.354916	0.340103
9	0.119557	0.185649	0.254689	0.324253	0.268133	0.0403709	0.0528265	0.0845877	0.124402	0.0922221	0.0180345	0.0548058	0.089604	0.0992067	0.0872676	0.142286	0.175485	0.222644	0.243116	0.222641
10	0.142152	0.242153	0.341964	0.432983	0.358982	0.0356638	0.0554919	0.0931534	0.143297	0.103434	0.0323982	0.00210495	0.0551768	0.0726065	0.0525151	0.204258	0.376446	0.469148	0.513099	0.47291
11	0.129557	0.21245	0.305695	0.399276	0.32408	0.00913544	0.0476967	0.0816721	0.122167	0.0893527	0.0466805	0.00793167	0.0463489	0.0565724	0.0410989	0.349804	0.308571	0.385874	0.4293	0.387905
12	0.10522	0.17035	0.24139	0.313821	0.255452	0.0198325	0.0456439	0.0785153	0.122909	0.0875249	0.00370544	0.00829147	0.0347012	0.0318678	0.0290149	0.0680496	0.129988	0.211568	0.219549	0.203386
13	0.145616	0.215126	0.297287	0.381171	0.313828	0.0218996	0.0547157	0.100472	0.168941	0.115682	0.00735687	0.00199966	0.0227095	0.0215515	0.0182655	0.0362509	0.0578209	0.108175	0.112532	0.102081
14	0.16474	0.237019	0.332303	0.428462	0.351289	0.0423492	0.0619109	0.106654	0.177884	0.122863	0.0675121	0.214731	0.408922	0.512742	0.418575	0.334415	0.36295	0.432834	0.478617	0.437483
15	0.256252	0.369209	0.46797	0.550972	0.483058	0.00584549	0.022906	0.047578	0.0778418	0.0529172	0.0238268	0.102997	0.227324	0.276183	0.226893	0.106419	0.169035	0.236052	0.263779	0.236092
16	0.281868	0.375576	0.48206	0.567087	0.496628	0.0855624	0.075488	0.115907	0.177132	0.129315	0.0495782	0.139457	0.272158	0.340905	0.277391	0.197218	0.301105	0.386866	0.445711	0.395305
17	0.227154	0.300197	0.39498	0.485866	0.412562	0.0727322	0.133355	0.200041	0.269328	0.213446	0.104463	0.0530673	0.100538	0.0984351	0.0922125	0.30613	0.215672	0.296831	0.326388	0.293655
18	0.125907	0.234955	0.319904	0.38337	0.330065	0.0796378	0.0625685	0.101331	0.157949	0.11339	0.0502489	0.0279692	0.0770956	0.0694353	0.0668547	0.319706	0.27022	0.364681	0.405628	0.363735
19	0.198763	0.31191	0.401053	0.467639	0.411983	0.101721	0.0882983	0.139035	0.212503	0.155124	0.0402499	0.0146379	0.0621095	0.0548283	0.0521326	0.342309	0.312855	0.409249	0.45746	0.410349
20	0.17074	0.291779	0.39461	0.487909	0.412385	0.0760081	0.0959473	0.149574	0.215122	0.162991	0.024729	0.0293156	0.0960594	0.0962367	0.0862262	0.0915253	0.0845699	0.133824	0.134272	0.126563
21	0.126106	0.242104	0.321667	0.36864	0.327258	0.0804053	0.0969099	0.147295	0.217405	0.162591	0.0305237	0.0335507	0.090132	0.101201	0.0851875	0.107604	0.127324	0.185781	0.187146	0.177952
22	0.161617	0.293869	0.380629	0.437984	0.389017	0.0124712	0.0300667	0.0548033	0.084222	0.0598997	0.0184276	0.0319675	0.0880299	0.0998172	0.0833522	0.153771	0.157198	0.225238	0.232564	0.218141
23	0.132326	0.228221	0.300827	0.349328	0.307589	0.0171968	0.0332278	0.0568219	0.0846748	0.0615677	0.00388672	0.0372882	0.0756844	0.0870181	0.0733234	0.0530389	0.113437	0.163827	0.168456	0.158345
24	0.134882	0.306146	0.405925	0.485949	0.420479	0.0127731	0.0277791	0.0497313	0.0728398	0.0531226	0.0287488	0.0369749	0.0778552	0.0865379	0.0741978	0.06666	0.128354	0.182405	0.19075	0.177764
25	0.183706	0.403627	0.504733	0.590993	0.522086	0.00448914	0.0242461	0.0517731	0.0840646	0.0574251	0.00844437	0.03797	0.0801849	0.10136	0.0804854	0.133197	0.172437	0.215966	0.224473	0.212658
26	0.197467	0.422249	0.526537	0.619834	0.546029	0.00545166	0.019066	0.0458342	0.0795723	0.0519911	0.00585495	0.0252028	0.0661174	0.0849785	0.0658133	0.110394	0.124859	0.156288	0.158588	0.152097
27	0.161975	0.177116	0.227512	0.264866	0.232393	0.00516159	0.0160909	0.040253	0.070688	0.0456535	0.0972778	0.058774	0.12791	0.153742	0.125634	0.0544594	0.124057	0.190819	0.195658	0.183435
28	0.130359	0.181012	0.245337	0.295631	0.253021	0.0001	0.0177986	0.0408894	0.0666808	0.0449675	0.00439224	0.0506949	0.112914	0.135017	0.111088	0.0650931	0.116437	0.172673	0.175247	0.165784
29	0.150431	0.218619	0.281767	0.33312	0.290213	0.00244873	0.0148334	0.0383243	0.0687331	0.0438048	0.000113525	0.00573212	0.012065	0.00935013	0.00738663	0.142563	0.231981	0.281847	0.290475	0.278549
30	0.0868224	0.257606	0.330862	0.39879	0.344494	0.00158127	0.00930984	0.0297565	0.0543285	0.0336903	0.0146356	0.00233566	0.0239119	0.0251706	0.020063	0.133557	0.208368	0.256095	0.264683	0.25281
31	0.0676457	0.210575	0.276972	0.339092	0.289059	0.0100055	0.0233902	0.0450044	0.0742784	0.0503986	0.0136807	0.0291948	0.0515846	0.0708073	0.0536731	0.239516	0.320641	0.371299	0.375597	0.366399
32	0.0346635	0.142324	0.192474	0.231232	0.198456	0.0202917	0.038837	0.0671095	0.106982	0.0751768	0.000622711	0.00433731	0.0191321	0.0243629	0.0175122	0.160052	0.187688	0.226864	0.226737	0.221148
33	0.135772	0.173622	0.228852	0.267516	0.233806	0.00644058	0.0204138	0.0420335	0.0702678	0.0470819	0.0387679	0.0425482	0.120406	0.119883	0.108634	0.13667	0.199465	0.251266	0.262862	0.24817
34	0.0739331	0.163081	0.218518	0.266077	0.226669	0.00614014	0.0191457	0.0395242	0.0648422	0.0437772	0.0842819	0.0186113	0.105155	0.10382	0.091459	0.171321	0.227551	0.287962	0.303375	0.285008
35	0.10473	0.242912	0.317463	0.371293	0.325987	0.010397	0.0243822	0.0455687	0.0720351	0.0501195	0.0414572	0.0369775	0.12063	0.129762	0.111174	0.164478	0.260795	0.326352	0.340575	0.322892
36	0.132393	0.229126	0.300442	0.361424	0.311302	0.00677979	0.0190742	0.0398927	0.0642302	0.0437686	0.0310776	0.0294194	0.0664879	0.0685571	0.0610843	0.113885	0.175106	0.224326	0.229546	0.21948
37	0.11321	0.207945	0.27575	0.326583	0.283662	0.0132892	0.0254803	0.0471796	0.0758583	0.0523763	0.0265303	0.0139122	0.0433229	0.0430936	0.0380515	0.0959927	0.135428	0.176155	0.181065	0.171936
38	0.165439	0.266682	0.344686	0.418258	0.359003	0.0161115	0.0317213	0.0562311	0.0900421	0.0627725	0.0782617	0.0525146	0.0875883	0.116626	0.0910826	0.110793	0.16611	0.224934	0.228718	0.218344
39	0.128665	0.24502	0.322898	0.385527	0.333721	0.00776917	0.026469	0.0492256	0.0773833	0.0541544	0.0512445	0.0190022	0.0462788	0.0568887	0.0446884	0.154388	0.22293	0.284241	0.287549	0.277449
40	0.133187	0.22275	0.284791	0.344414	0.296247	0.00777191	0.0226064	0.0431325	0.0668735	0.0468834	0.048632	0.0207838	0.0590947	0.0823633	0.0601852	0.153062	0.184881	0.244698	0.248449	0.237817
41	0.137122	0.244301	0.31845	0.378338	0.328784	0.0001	0.0120831	0.0292548	0.0473654	0.0315546	0.0287737	0.00237228	0.0314041	0.0331299	0.0262442	0.27203	0.356375	0.427097	0.429015	0.418887
42	0.154273	0.232595	0.300123	0.354672	0.309266	0.00966629	0.0263026	0.0553711	0.0951308	0.0632291	0.00515213	0.000718231	0.0322516	0.0368872	0.0281282	0.293018	0.348713	0.418141	0.4224	0.410356
43	0.174107	0.273833	0.348972	0.404805	0.357915	0.170445	0.271506	0.376937	0.47932	0.397206	0.00155762	0.00697144	0.0534181	0.0661275	0.0502197	0.212439	0.244422	0.30858	0.313897	0.301628
44	0.177011	0.3192	0.413967	0.487706	0.426828	0.022731	0.0475809	0.0868983	0.147645	0.100363	0.00494705	0.0143481	0.0629315	0.0648897	0.0560214	0.0908496	0.136017	0.18816	0.190177	0.18163
45	0.26073	0.447707	0.565297	0.66064	0.583305	0.0231648	0.0412679	0.074045	0.115597	0.082095	0.0147153	0.00980225	0.0578069	0.061452	0.0514865	0.105398	0.146139	0.203527	0.209891	0.19777
46	0.156344	0.27501	0.352934	0.413419	0.363183	0.021279	0.0383092	0.0631479	0.096377	0.0695013	0.0181197	0.0440712	0.0902657	0.104833	0.0879158	0.107413	0.141978	0.188036	0.193962	0.18333
47	0.179708	0.323844	0.416631	0.494692	0.431196	0.0238553	0.049391	0.0777974	0.114132	0.084801	0.0114154	0.0287338	0.0791997	0.0943555	0.0764015	0.137463	0.158139	0.202414	0.20304	0.196153
48	0.0766969	0.154081	0.202657	0.245474	0.210035	0.00731689	0.0289723	0.051006	0.0758495	0.0549878	0.185977	0.0294836	0.0283488	0.0266162	0.0179614	0.143551	0.185117	0.240444	0.232271	0.23039
49	0.0652222	0.139265	0.18346	0.215383	0.187772	0.0292773	0.0474226	0.0923062	0.153594	0.105226	0.0252881	0.012701	0.0271622	0.0336038	0.0225832	0.147958	0.187512	0.243304	0.239544	0.234578
50	0.106363	0.190551	0.240852	0.280048	0.247067	0.0223744	0.0474353	0.0887602	0.14494	0.100507	0.132857	0.0245844	0.0269931	0.028506	0.0188275	0.182198	0.204559	0.259081	0.258936	0.25147
51	0.0814127	0.166888	0.2159	0.250583	0.220695	0.00372009	0.0195746	0.0463037	0.0837811	0.0536922	0.00690811	0.00927216	0.0345651	0.0434019	0.0303262	0.201958	0.262704	0.325161	0.327954	0.318153
52	0.138647	0.262841	0.334241	0.38736	0.342881	0.0466025	0.0757124	0.111247	0.154154	0.119616	0.197629	0.0440352	0.153535	0.150037	0.136321	0.180032	0.23399	0.284298	0.28142	0.27687
53	0.089472	0.171722	0.226221	0.268279	0.232714	0.0215982	0.0405969	0.0662753	0.0985034	0.072226	0.0836412	0.0620061	0.144675	0.148669	0.134041	0.243671	0.246124	0.293508	0.293036	0.286359
54	0.119653	0.236482	0.306391	0.361504	0.315744	0.028989	0.0474178	0.0744754	0.110138	0.0816945	0.00675751	0.0558214	0.110395	0.1196	0.104682	0.157153	0.195653	0.24567	0.243505	0.23799
55	0.0965964	0.196161	0.262062	0.312755	0.270202	0.0190935	0.0337581	0.0596974	0.0942665	0.0663104	0.000625458	0.0176195	0.0495909	0.0567368	0.0464803	0.237063	0.315882	0.380753	0.388655	0.37532
56	0.143984	0.255873	0.324967	0.374393	0.332637	0.0380026	0.0645103	0.104878	0.158616	0.116047	0.0109557	0.0198967	0.0493205	0.0566245	0.0465758	0.320799	0.386407	0.449404	0.461033	0.444979
57	0.0919144	0.154555	0.20089	0.248755	0.210063	0.0488339	0.0772865	0.122285	0.186647	0.13638	0.000911102	0.0118532	0.0391212	0.0424615	0.0353259	0.307547	0.381554	0.432472	0.438629	0.427791
58	0.0903174	0.161626	0.212997	0.257965	0.220687	0.0470865	0.0751855	0.117107	0.170711	0.128103	0.0108006	0.018291	0.0466104	0.0519307	0.0433524	0.314285	0.399969	0.456591	0.470052	0.454066
59	0.116794	0.218425	0.279791	0.329915	0.288399	0.0440779	0.0654726	0.100532	0.151557	0.111493	0.119258	0.00089447	0.0410057	0.0278207	0.0301668	0.20784	0.348614	0.414894	0.431174	0.413262
60	0.107867	0.214716	0.280665	0.325941	0.287172	0.0614467	0.0888234	0.128458	0.176671	0.13807	0.118725	0.0119284	0.0186917	0.0113826	0.0111353	0.219006	0.35393	0.421759	0.434921	0.418963
61	0.172534	0.277119	0.346827	0.401036	0.356022	0.0160487	0.0317419	0.0650883	0.105998	0.0727948	0.111824	0.00792267	0.0257587	0.0188705	0.0179868	0.171934	0.319431	0.387439	0.406375	0.386221
62	0.1565	0.289851	0.36834	0.425657	0.377783	0.045677	0.06089	0.107847	0.169509	0.120666	0.0842728	0.00965039	0.0174359	0.0149794	0.0118861	0.203547	0.333789	0.392559	0.402037	0.389458
63	0.112518	0.218205	0.300515	0.361917	0.310215	0.0111816	0.017724	0.0481136	0.0826529	0.0540228	0.0534392	0.0523723	0.091003	0.120842	0.0944695	0.182959	0.169852	0.230618	0.241167	0.225382
64	0.109936	0.196712	0.271462	0.339372	0.283955	0.0308615	0.0286392	0.0574193	0.0961008	0.0648883	0.0212657	0.0301198	0.0724876	0.0819336	0.0688281	0.15311	0.189062	0.231071	0.227516	0.223871
65	0.178873	0.289157	0.391673	0.478648	0.407388	0.0001	0.0508342	0.0948582	0.129828	0.0998465	0.0396353	0.0367104	0.0868213	0.100266	0.0834618	0.172247	0.165554	0.213423	0.214588	0.206525

## Sheet: JNDs moths to background
	CARBONARIA						TYPICA
	Plain Bark JNDs		Lichen Bark JNDs				Plain Bark JNDs		Lichen Bark JNDs
Specimen Number	Colour	Luminance	Colour	Luminance		Specimen Number	Colour	Luminance	Colour	Luminance
1	2.3762	1.2792	4.8253	3.9999		1	2.2092	6.9679	5.0697	1.6889
2	3.7249	3.1654	4.4245	2.8307		2	4.1104	8.5717	3.6753	2.5756
3	4.6839	0.1549	8.8066	3.4109		3	3.1022	6.0291	3.4322	2.4633
4	2.2569	6.2959	24.1369	12.2104		4	2.2578	8.8307	2.3442	2.9162
5	2.5761	0.3473	8.5327	5.2802		5	7.8831	5.8905	1.8341	0.9577
6	1.2509	0.7983	15.7328	4.4796		6	4.2824	5.1927	3.8	1.3148
7	3.3152	0.4311	6.7605	5.7351		7	6.0716	5.7403	3.2191	0.4364
8	19.0487	0.6501	5.0423	7.501		8	19.8158	7.6795	2.9444	0.4716
9	4.8227	0.2761	3.9819	4.4068		9	4.4531	5.6125	2.5115	0.9296
10	20.5508	3.3891	4.2826	7.5999		10	22.1939	9.6108	1.8115	1.3782
11	16.9684	3.883	12.7237	7.3408		11	12.2427	10.325	4.8782	0.8988
12	6.3585	5.5206	4.0854	4.2159		12	9.0229	10.8761	1.9154	1.1396
13	13.3523	0.6254	5.1286	9.2291		13	14.3859	14.2191	2.4177	5.6154
14	4.7185	6.1289	6.5281	6.3499		14	6.1365	0.8762	3.3164	1.0971
15	2.2044	3.067	9.1422	7.4774		15	9.6056	3.7783	1.0616	3.5796
16	7.4116	3.8159	3.539	5.587		16	6.9838	2.9121	0.7548	1.1409
17	7.3866	4.1964	6.5524	1.5951		17	5.0275	7.4914	3.7239	1.6999
18	4.3844	2.6416	3.6447	5.8279		18	6.42	7.9838	4.7561	0.4857
19	6.7588	5.4522	3.5122	4.8639		19	8.7975	5.4522	3.1165	0.0199
20	5.2001	3.1836	3.7467	5.9061		20	5.9545	7.8249	3.6248	1.2647
21	3.8976	3.2319	3.3581	3.0462		21	5.0317	6.7295	2.8001	0.4514
22	2.9604	1.652	7.9738	6.4623		22	6.1239	7.5332	3.2018	2.8924
23	9.5019	0.8737	3.7822	4.7232		23	11.9942	7.1694	1.6193	3.3199
24	3.2957	1.6707	4.4374	6.0393		24	3.4444	8.6733	1.3342	4.3046
25	2.5944	1.6879	12.9821	6.546		25	7.6493	9.3488	3.3968	4.4907
26	2.3575	1.1788	12.8633	6.3907		26	9.1705	10.3555	4.102	5.3672
27	11.3334	5.0614	8.3142	6.9539		27	4.0902	3.0753	4.8378	1.1829
28	9.7816	4.5219	22.9153	6.5237		28	14.6026	4.1157	1.8987	2.1139
29	12.0518	8.9004	14.5421	9.2493		29	21.72	18.3548	1.3446	0.2051
30	18.4555	2.5916	16.1476	10.0771		30	16.7337	14.2159	4.4053	1.5471
31	2.226	0.3147	9.0567	9.9189		31	2.76	8.4186	6.1273	1.1855
32	12.4757	7.2847	7.5589	5.3949		32	11.9537	12.1384	6.6533	0.5411
33	6.8776	4.1807	9.7264	8.3111		33	5.4569	3.8326	1.1211	0.2981
34	13.6103	3.6839	9.9075	9.367		34	12.3302	4.5381	3.7107	1.1451
35	5.4968	3.9834	7.1469	9.3145		35	6.5916	5.3788	2.8119	0.0477
36	7.5947	1.6667	8.8907	8.0617		36	3.8473	8.1425	1.7659	1.7475
37	7.3711	1.5976	6.7037	5.9433		37	6.9093	10.0442	2.2333	2.5033
38	7.0018	1.8612	6.0439	6.2328		38	4.3744	6.8578	1.4138	2.4863
39	12.2135	0.9606	9.1369	8.169		39	8.0973	10.0529	2.5205	0.9233
40	9.8454	1.2488	9.0508	8.1192		40	7.5984	7.9688	2.4498	1.0985
41	2.9985	0.9214	23.5195	12.9294		41	18.2387	12.6398	2.9919	1.2109
42	21.4513	4.0499	10.8386	9.3513		42	25.6106	11.9871	2.5291	1.4141
43	17.8944	1.034	3.4882	13.7631		43	19.0109	9.8194	2.3601	0.8555
44	7.2876	2.9153	6.7888	2.9659		44	11.2906	10.1532	1.5553	4.2721
45	7.8405	3.3374	5.5759	4.3961		45	10.8699	12.1369	1.412	5.408
46	2.876	1.1752	5.3867	4.8497		46	5.0666	7.0926	1.9955	3.4181
47	4.7105	0.5215	6.3879	4.1929		47	7.5347	8.6528	3.2367	3.9383
48	22.9329	5.5944	9.8645	7.1633		48	16.7547	12.2953	3.5708	0.4625
49	7.2332	7.6945	7.4111	4.0084		49	7.1526	10.5901	3.7081	1.1128
50	18.1888	4.5854	8.545	8.3745		50	13.8372	12.8717	3.2088	0.0883
51	7.4029	2.8563	14.3473	8.8963		51	8.2656	9.9238	3.3387	1.8288
52	10.1094	0.6536	4.4868	4.1963		52	10.7521	4.6119	3.038	1.0692
53	5.4197	3.0917	7.367	6.8872		53	5.018	2.7583	4.8015	1.0372
54	9.8134	1.2397	5.4106	5.3462		54	10.16	5.52	3.4779	1.4135
55	17.3649	1.7766	6.7591	8.6672		55	18.8027	8.8007	3.6017	1.6431
56	3.2382	4.5646	6.3038	6.7201		56	5.6479	9.8299	3.1349	1.4549
57	15.1564	6.7541	6.0739	5.7159		57	16.5774	8.9139	3.5211	3.5561
58	3.698	5.4174	5.4313	6.3271		58	5.0541	8.1369	3.5126	3.6075
59	28.4822	6.5361	4.2966	6.5506		59	29.9396	11.288	1.7917	1.7987
60	17.7284	1.2588	3.2772	5.5501		60	18.2522	16.2498	2.2942	1.8885
61	19.5829	6.9901	7.1422	8.3438		61	15.9956	14.9268	1.0269	0.4071
62	15.9197	9.0613	5.6267	8.3856		62	15.2478	17.2947	1.8309	0.1522
63	6.8791	2.7944	10.3915	7.1419		63	3.461	5.9449	4.7103	1.5973
64	3.6362	0.2947	6.8452	6.192		64	3.8118	7.086	3.9622	1.1887
65	3.8385	0.8962	4.4578	3.6339		65	3.9664	7.9269	3.9879	3.3967

## Sheet: JNDs body to moth & backgrounds
Body to moth contrasts								Body to background contrasts
CARBONARIA				TYPICA				CARBONARIA				TYPICA
Specimen Number	Colour	Luminance		Specimen Number	Colour	Luminance		Specimen Number	Colour	Luminance		Specimen Number	Colour	Luminance
1	11.1318	9.0838		1	3.8974	4.1997		1	8.929	4.322		1	2.003	3.853
2	6.6172	1.3998		2	5.9132	5.2739		2	10.662	3.128		2	2.113	2.744
3	11.8942	3.0388		3	8.8524	9.4727		3	7.653	1.946		3	2.502	3.916
4	14.7776	3.8204		4	4.1462	2.7749		4	7.023	2.387		4	1.91	1.422
5	11.7684	0.5612		5	4.4953	0.8114		5	15.593	4.223		5	3.344	2.612
6	15.6443	4.5752		6	3.4302	1.6056		6	10.857	5.152		6	4.078	1.324
7	19.6539	0.0545		7	5.8262	0.3297		7	14.025	5.168		7	2.702	2.154
8	11.7311	0.9889		8	3.2615	2.0043		8	26.456	1.359		8	3.155	1.502
9	14.8706	5.4054		9	0.8333	4.7985		9	11.909	3.719		9	3.229	0.015
10	12.9778	3.6562		10	6.2437	3.1291		10	20.366	4.078		10	2.553	0.166
11	17.175	2.6482		11	2.1304	3.7291		11	10.42	5.252		11	2.701	0.376
12	18.6853	9.5925		12	4.8908	5.4806		12	16.809	4.753		12	2.947	0.954
13	21.7308	6.4611		13	4.2341	2.7273		13	16.869	1.633		13	2.486	1.499
14	28.4199	3.1695		14	5.9068	1.0909		14	12.671	4.722		14	3.198	1.358
15	24.5131	3.1078		15	10.8062	9.7008		15	15.574	4.757		15	2.826	1.01
Average JND value	16.1061	3.83755		Average JND value	4.99118	3.80857		Average JND value	13.7211	3.77327		Average JND value	2.78313	1.66033

## Sheet: Forest vs D65 cone catches
	Double cones			LW			MW			SW			UV
Morph	Forest	D65		Forest	D65		Forest	D65		Forest	D65		Forest	D65
Typica	0.317547	0.309745		0.367049	0.36786		0.306578	0.305407		0.220876	0.216699		0.0811363	0.0810862
Typica	0.38702	0.372954		0.437831	0.432127		0.374863	0.367692		0.288165	0.278936		0.130041	0.126967
Typica	0.399461	0.383052		0.464872	0.458729		0.382339	0.374219		0.286235	0.277287		0.178195	0.178287
Typica	0.269131	0.26273		0.329947	0.333678		0.253789	0.254901		0.167896	0.167517		0.0753775	0.0747644
Typica	0.296508	0.280297		0.358177	0.35139		0.280072	0.271079		0.198061	0.189302		0.103601	0.0990544
Typica	0.317808	0.307723		0.384159	0.384879		0.3	0.29784		0.212005	0.208857		0.118647	0.116171
Typica	0.399478	0.396037		0.477439	0.487294		0.3787	0.385115		0.270808	0.274327		0.171969	0.172934
Typica	0.340498	0.329627		0.413341	0.413856		0.320383	0.31821		0.22661	0.223809		0.141032	0.138729
Melanic	0.0826264	0.0754297		0.126466	0.125355		0.0703965	0.0674037		0.0280885	0.026978		0.0110745	0.0100562
Melanic	0.105092	0.0947854		0.158418	0.15412		0.0890233	0.0836579		0.043102	0.0402951		0.0219133	0.0218529
Melanic	0.0820737	0.0777255		0.111506	0.111384		0.0743881	0.0728569		0.0452358	0.0450691		0.0259123	0.0257843
Melanic	0.0994478	0.0944995		0.13671	0.137124		0.0891053	0.0875994		0.053254	0.0528254		0.0262666	0.0261588
Melanic	0.0685437	0.0663319		0.0930881	0.0954874		0.0627763	0.0627796		0.0359975	0.036746		0.0112728	0.0118365
Melanic	0.0826891	0.0765132		0.118689	0.117239		0.072745	0.0699834		0.0389798	0.0380816		0.0228532	0.0221365
Melanic	0.0889645	0.0807201		0.122294	0.118133		0.0799276	0.0749727		0.0478164	0.044812		0.0290927	0.0264194
Melanic	0.151726	0.146019		0.190347	0.190435		0.141567	0.139952		0.097384	0.096304		0.0610392	0.0606436
Mean	0.218038	0.209637		0.268146	0.267443		0.204791	0.202104		0.141282	0.138615		0.075589	0.0745551
StDev	0.132509	0.130161		0.146465	0.146859		0.129252	0.129172		0.101177	0.0994468		0.058292	0.0580398

## Sheet: Artificial Predation Experiment
Block	Treatment (Typical or Melanic)	Individual ID	Time (h)	Censored	Reason
1	M	11	6	1	Bird predation
1	T	16	24	0	Weather - heavy rain
1	T	54	24	0	Weather - heavy rain
1	M	42	24	1	Bird predation
1	T	34	24	1	Bird predation
1	T	88	24	0	Weather - heavy rain
1	T	15	24	1	Bird predation
1	M	40	24	1	Bird predation
1	T	12	24	1	Bird predation
1	T	44	24	1	Bird predation
1	T	46	24	1	Bird predation
1	T	2	24	0	Weather - heavy rain
1	T	19	24	1	Bird predation
1	T	35	24	1	Bird predation
1	T	48	24	1	Bird predation
1	T	10	24	0	Other predation - still present
1	T	56	24	1	Bird predation
1	M	82	24	1	Bird predation
1	M	5	24	0	Missing
1	T	49	24	0	Weather - heavy rain
1	M	50	24	0	Weather - heavy rain
1	M	12	24	1	Bird predation
1	M	41	24	0	Weather - heavy rain
1	M	13	48	1	Bird predation
1	M	94	48	0	Survived
1	T	47	48	1	Bird predation
1	M	35	48	1	Bird predation
1	M	44	48	1	Bird predation
1	M	51	48	0	Other predation - still present
1	T	90	48	1	Bird predation
1	M	65	48	0	Survived
1	M	39	48	0	Survived
1	M	66	48	1	Bird predation
1	T	53	48	0	Survived
1	T	95	48	1	Bird predation
1	M	7	48	1	Bird predation
1	T	96	48	0	Survived
1	M	38	48	1	Bird predation
1	M	14	48	0	Survived
1	T	89	48	1	Bird predation
1	M	49	48	0	Bird predation but < 50%
1	T	11	48	1	Bird predation
1	T	101	48	1	Bird predation
1	M	43	48	1	Bird predation
1	M	37	48	0	Other predation - slime trails
1	T	6	48	0	Bird predation but < 50%
1	M	56	48	0	Survived
1	M	46	48	1	Bird predation
1	T	5	48	1	Bird predation
1	M	15	48	1	Bird predation
2	T	63	6	0	Found on ground
2	T	60	24	1	Bird predation
2	T	40	24	0	Other predation - slime trails
2	M	16	24	1	Bird predation
2	M	61	24	1	Bird predation
2	M	27	24	1	Bird predation
2	T	106	24	1	Bird predation
2	M	45	24	1	Bird predation
2	M	28	24	1	Bird predation
2	T	59	48	0	Survived
2	M	25	48	0	Missing
2	M	36	48	0	Survived
2	T	41	48	0	Survived
2	M	33	48	0	Survived
2	T	55	48	0	Survived
2	T	58	48	0	Survived
2	M	38	48	1	Bird predation
2	T	57	48	1	Bird predation
2	T	85	48	0	Survived
2	M	19	48	0	Survived
2	T	102	48	0	Survived
2	M	54	48	1	Bird predation
2	T	69	48	0	Survived
2	M	55	48	1	Bird predation
2	M	62	48	0	Survived
2	T	67	48	0	Survived
2	M	30	48	0	Survived
2	M	29	48	0	Survived
2	T	78	48	0	Survived
2	M	20	48	0	Survived
2	T	43	48	0	Survived
2	M	34	48	0	Survived
2	T	79	48	0	Survived
2	M	26	48	0	Survived
2	T	103	48	0	Survived
2	M	57	48	0	Survived
2	T	56	48	0	Survived
2	M	31	48	1	Bird predation
2	M	60	48	0	Survived
2	T	64	48	0	Survived
2	T	83	48	0	Survived
2	M	64	48	0	Other predation - still present
2	M	59	48	1	Bird predation
2	T	87	48	0	Survived
2	T	76	48	0	Survived
2	M	58	48	0	Survived
2	M	63	48	0	Survived
2	T	82	48	0	Survived
2	T	86	48	0	Survived
2	T	68	48	0	Survived
3	T	31	6	1	Bird predation
3	T	25	6	1	Bird predation
3	T	71	6	1	Bird predation
3	T	77	24	1	Bird predation
3	M	100	24	1	Bird predation
3	T	39	24	0	Other predation - still present
3	M	22	24	1	Bird predation
3	M	72	24	1	Bird predation
3	M	6	24	1	Bird predation
3	M	17	24	1	Bird predation
3	T	42	24	1	Bird predation
3	M	91	24	1	Bird predation
3	T	45	48	0	Survived
3	M	24	48	0	Survived
3	T	32	48	0	Survived
3	M	84	48	0	Survived
3	T	33	48	0	Survived
3	M	67	48	1	Bird predation
3	T	74	48	1	Bird predation
3	T	3	48	0	Survived
3	M	79	48	0	Survived
3	T	20	48	0	Survived
3	M	96	48	1	Bird predation
3	T	17	48	1	Bird predation
3	M	25	48	0	Survived
3	T	66	48	0	Survived
3	M	21	48	0	Other predation - still present
3	T	92	48	0	Survived
3	M	95	48	0	Survived
3	T	50	48	0	Survived
3	M	70	48	0	Survived
3	M	48	48	1	Bird predation
3	T	52	48	0	Survived
3	M	78	48	0	Survived
3	T	30	48	0	Survived
3	M	53	48	0	Survived
3	M	3	48	0	Survived
3	T	62	48	0	Survived
3	M	47	48	1	Bird predation
3	M	8	48	0	Survived
3	T	29	48	0	Survived
3	M	89	48	0	Survived
3	T	14	48	0	Survived
3	M	81	48	1	Bird predation
3	M	77	48	1	Bird predation
3	T	4	48	0	Survived
3	M	93	48	0	Survived
3	T	81	48	0	Survived
3	T	23	48	1	Bird predation
3	T	61	48	0	Survived
4	M	90	24	1	Bird predation
4	M	71	24	1	Bird predation
4	T	72	24	1	Bird predation
4	M	10	24	1	Bird predation
4	M	76	24	1	Bird predation
4	T	28	24	1	Bird predation
4	M	2	24	1	Bird predation
4	M	9	24	1	Bird predation
4	M	23	24	1	Bird predation
4	M	80	24	1	Bird predation
4	M	75	24	1	Bird predation
4	M	98	48	0	Survived
4	M	69	48	0	Survived
4	M	68	48	0	Survived
4	T	65	48	0	Survived
4	T	37	48	0	Other predation - still present
4	M	83	48	0	Survived
4	M	86	48	0	Survived
4	T	26	48	0	Survived
4	T	91	48	0	Survived
4	T	22	48	1	Bird predation
4	T	21	48	0	Survived
4	M	92	48	1	Bird predation
4	M	99	48	1	Bird predation
4	M	4	48	0	Survived
4	T	94	48	0	Survived
4	T	38	48	0	Survived
4	T	13	48	0	Survived
4	M	85	48	1	Bird predation
4	M	1	48	1	Bird predation
4	T	27	48	0	Survived
4	M	73	48	1	Bird predation
4	T	1	48	1	Bird predation
4	T	18	48	1	Bird predation
4	T	73	48	0	Survived
4	T	8	48	1	Bird predation
4	M	74	48	1	Bird predation
4	T	51	48	0	Survived
4	T	75	48	0	Survived
4	M	18	48	1	Bird predation
4	T	70	48	0	Survived
4	T	7	48	0	Survived
4	T	9	48	0	Survived
4	M	88	48	0	Survived
4	T	24	48	0	Survived
4	T	84	48	0	Survived
4	M	79	48	0	Survived
4	T	80	48	0	Survived
4	M	87	48	0	Survived
4	T	93	48	0	Survived
5	M	117	6	1	Bird predation
5	T	140	6	1	Bird predation
5	M	180	24	1	Bird predation
5	M	121	24	1	Bird predation
5	M	179	24	1	Bird predation
5	M	127	24	1	Bird predation
5	M	129	24	1	Bird predation
5	M	111	24	1	Bird predation
5	M	151	24	1	Bird predation
5	M	114	24	1	Bird predation
5	M	156	24	1	Bird predation
5	M	158	24	1	Bird predation
5	M	191	24	1	Bird predation
5	M	146	48	0	Survived
5	M	105	48	0	Survived
5	T	143	48	0	Survived
5	T	170	48	0	Survived
5	M	160	48	0	Survived
5	M	173	48	1	Bird predation
5	M	171	48	0	Survived
5	T	97	48	0	Survived
5	T	197	48	0	Survived
5	T	123	48	0	Survived
5	M	166	48	0	Survived
5	T	157	48	1	Bird predation
5	M	112	48	1	Bird predation
5	T	99	48	1	Bird predation
5	T	193	48	1	Bird predation
5	T	104	48	0	Other predation - slime trails
5	T	168	48	1	Bird predation
5	T	169	48	1	Bird predation
5	T	144	48	1	Bird predation
5	T	154	48	1	Bird predation
5	T	98	48	1	Bird predation
5	T	162	48	0	Survived
5	M	138	48	1	Bird predation
5	T	191	48	0	Survived
5	T	131	48	0	Survived
5	T	111	48	0	Survived
5	M	147	48	0	Survived
5	T	160	48	0	Survived
5	T	126	48	1	Bird predation
5	T	105	48	0	Survived
5	T	192	48	0	Survived
5	T	100	48	0	Survived
5	T	116	48	0	Survived
5	M	199	48	0	Survived
5	M	200	48	0	Survived
5	M	177	48	1	Bird predation
5	M	130	48	1	Bird predation
6	M	148	6	1	Bird predation
6	T	187	24	1	Bird predation
6	M	149	24	0	Other predation - still present
6	M	189	24	1	Bird predation
6	T	132	24	0	Other predation - still present
6	T	141	24	1	Bird predation
6	M	192	24	1	Bird predation
6	M	157	24	1	Bird predation
6	M	116	24	0	Other predation - still present
6	M	154	24	1	Bird predation
6	T	201	24	1	Bird predation
6	T	128	24	1	Bird predation
6	M	193	48	0	Survived
6	M	183	48	1	Bird predation
6	T	130	48	0	Survived
6	T	167	48	1	Bird predation
6	M	174	48	0	Survived
6	M	170	48	0	Survived
6	T	175	48	1	Bird predation
6	T	127	48	1	Bird predation
6	T	199	48	0	Other predation - still present
6	M	123	48	1	Bird predation
6	T	173	48	0	Survived
6	T	177	48	1	Bird predation
6	T	200	48	0	Survived
6	T	166	48	1	Bird predation
6	M	107	48	1	Bird predation
6	T	118	48	0	Survived
6	T	194	48	0	Survived
6	M	142	48	1	Bird predation
6	T	190	48	0	Survived
6	T	119	48	1	Bird predation
6	T	136	48	0	Survived
6	M	182	48	0	Survived
6	M	169	48	1	Bird predation
6	M	165	48	0	Other predation - slime trails
6	M	134	48	0	Survived
6	M	168	48	0	Survived
6	T	117	48	0	Survived
6	M	131	48	0	Survived
6	M	113	48	1	Bird predation
6	T	110	48	0	Survived
6	T	147	48	0	Survived
6	T	125	48	0	Survived
6	M	152	48	1	Bird predation
6	T	158	48	0	Survived
6	T	184	48	0	Survived
6	M	141	48	0	Survived
6	M	184	48	0	Survived
6	M	162	48	0	Survived
7	M	144	6	1	Bird predation
7	T	122	24	1	Bird predation
7	T	182	24	1	Bird predation
7	M	119	24	1	Bird predation
7	M	140	24	1	Bird predation
7	M	150	24	1	Bird predation
7	M	115	24	1	Bird predation
7	M	104	24	1	Bird predation
7	T	150	48	0	Survived
7	T	120	48	0	Survived
7	M	143	48	1	Bird predation
7	M	133	48	1	Bird predation
7	T	188	48	0	Survived
7	M	109	48	0	Survived
7	M	187	48	0	Survived
7	T	115	48	0	Survived
7	M	197	48	0	Survived
7	M	145	48	0	Survived
7	M	176	48	0	Survived
7	T	198	48	0	Survived
7	T	149	48	0	Survived
7	T	138	48	0	Survived
7	T	195	48	0	Survived
7	T	164	48	0	Survived
7	T	108	48	0	Survived
7	M	170	48	0	Survived
7	T	179	48	0	Survived
7	M	132	48	1	Bird predation
7	M	186	48	0	Survived
7	T	181	48	0	Survived
7	M	195	48	0	Survived
7	T	153	48	0	Survived
7	T	196	48	0	Survived
7	M	136	48	1	Bird predation
7	M	102	48	0	Survived
7	M	163	48	1	Bird predation
7	T	133	48	0	Survived
7	T	145	48	0	Survived
7	T	161	48	0	Survived
7	M	126	48	1	Bird predation
7	T	124	48	0	Survived
7	T	107	48	0	Survived
7	T	113	48	0	Survived
7	T	153	48	1	Bird predation
7	M	101	48	1	Bird predation
7	T	135	48	0	Survived
7	M	167	48	0	Survived
7	M	122	48	0	Survived
7	M	159	48	1	Bird predation
7	T	186	48	0	Survived
8	T	240	24	1	Bird predation
8	M	237	24	1	Bird predation
8	M	229	24	1	Bird predation
8	T	206	24	1	Bird predation
8	T	245	24	1	Bird predation
8	T	224	24	1	Bird predation
8	M	231	48	1	Bird predation
8	T	210	48	0	Survived
8	M	217	48	1	Bird predation
8	T	243	48	1	Bird predation
8	M	225	48	1	Bird predation
8	M	239	48	0	Survived
8	T	204	48	0	Survived
8	M	243	48	1	Bird predation
8	M	208	48	0	Survived
8	M	227	48	1	Bird predation
8	M	233	48	1	Bird predation
8	T	223	48	0	Survived
8	M	210	48	1	Bird predation
8	M	202	48	1	Bird predation
8	M	188	48	0	Survived
8	T	209	48	0	Survived
8	T	247	48	0	Survived
8	T	231	48	0	Survived
8	T	215	48	0	Survived
8	M	240	48	1	Bird predation
8	M	214	48	0	Weather - heavy rain
8	T	218	48	0	Survived
8	T	233	48	1	Bird predation
8	T	239	48	1	Bird predation
8	M	205	48	0	Survived
8	M	209	48	1	Bird predation
8	M	190	48	0	Survived
8	T	234	48	0	Survived
8	T	212	48	1	Bird predation
8	T	249	48	0	Survived
8	M	250	48	0	Survived
8	T	244	48	1	Bird predation
8	M	230	48	1	Bird predation
8	T	226	48	0	Other predation - still present
8	T	246	48	0	Other predation - still present
8	T	213	48	0	Survived
8	T	207	48	0	Survived
8	M	211	48	0	Survived
8	M	241	48	0	Survived
8	T	238	48	0	Survived
8	M	213	48	1	Bird predation
8	T	236	48	0	Survived
8	M	223	48	1	Bird predation
8	M	242	48	0	Survived
9	T	172	6	1	Bird predation
9	M	221	24	1	Bird predation
9	T	189	24	1	Bird predation
9	M	220	24	1	Bird predation
9	M	249	24	1	Bird predation
9	M	248	24	1	Bird predation
9	T	137	24	0	Other predation - still present
9	M	201	24	1	Bird predation
9	M	246	24	1	Bird predation
9	T	165	24	1	Bird predation
9	T	163	48	1	Bird predation
9	T	142	48	0	Survived
9	M	228	48	0	Survived
9	T	121	48	0	Survived
9	T	176	48	0	Survived
9	M	234	48	0	Survived
9	M	235	48	1	Bird predation
9	M	203	48	0	Survived
9	T	156	48	0	Survived
9	T	139	48	0	Survived
9	M	247	48	0	Survived
9	M	216	48	0	Survived
9	T	159	48	1	Bird predation
9	T	148	48	1	Bird predation
9	M	218	48	1	Bird predation
9	M	215	48	0	Survived
9	M	222	48	1	Bird predation
9	M	224	48	1	Bird predation
9	T	146	48	0	Survived
9	M	238	48	1	Bird predation
9	T	152	48	1	Bird predation
9	M	219	48	0	Survived
9	T	112	48	1	Bird predation
9	M	236	48	1	Bird predation
9	T	109	48	0	Survived
9	M	232	48	0	Survived
9	T	151	48	1	Bird predation
9	M	212	48	1	Bird predation
9	T	180	48	0	Survived
9	M	244	48	0	Survived
9	M	206	48	1	Bird predation
9	M	204	48	0	Survived
9	T	114	48	1	Bird predation
9	T	174	48	0	Survived
9	T	155	48	1	Bird predation
9	T	134	48	0	Other predation - still present
9	T	129	48	0	Survived
9	M	207	48	0	Survived
9	T	185	48	0	Survived
9	T	178	48	0	Survived
10	M	181	6	0	Other predation - still present
10	M	196	24	1	Bird predation
10	T	211	24	1	Bird predation
10	M	137	24	1	Bird predation
10	M	175	24	0	Weather - heavy rain
10	M	128	24	1	Bird predation
10	M	161	24	0	Other predation - still present
10	M	153	24	1	Bird predation
10	M	124	24	1	Bird predation
10	M	178	24	1	Bird predation
10	M	164	24	1	Bird predation
10	T	205	24	1	Bird predation
10	M	103	24	1	Bird predation
10	M	120	24	1	Bird predation
10	M	118	24	1	Bird predation
10	T	235	24	1	Bird predation
10	T	222	48	1	Bird predation
10	T	225	48	0	Weather - heavy rain
10	M	194	48	1	Bird predation
10	T	221	48	0	Survived
10	T	208	48	1	Bird predation
10	M	108	48	0	Survived
10	T	227	48	0	Survived
10	T	214	48	1	Bird predation
10	T	250	48	0	Survived
10	T	241	48	0	Weather - heavy rain
10	M	198	48	0	Survived
10	T	220	48	0	Survived
10	T	248	48	0	Survived
10	T	242	48	0	Survived
10	M	106	48	0	Survived
10	T	230	48	0	Survived
10	T	183	48	0	Survived
10	T	217	48	1	Bird predation
10	M	110	48	0	Other predation - still present
10	M	172	48	1	Bird predation
10	M	125	48	1	Bird predation
10	M	185	48	0	Survived
10	T	202	48	0	Survived
10	T	232	48	0	Survived
10	M	155	48	0	Survived
10	M	170	48	0	Survived
10	T	229	48	1	Bird predation
10	M	139	48	0	Survived
10	T	171	48	1	Bird predation
10	T	237	48	0	Survived
10	T	228	48	1	Bird predation
10	M	135	48	1	Bird predation
10	T	219	48	0	Survived
10	T	203	48	0	Survived
